# Supplementary material for: New Intracellular Peptide Derived from Hemoglobin Alpha Chain Induces Glucose Uptake and Reduces Blood Glycemia
Source: Pharmaceutics. 2021 Dec 16;13(12):2175. doi: 10.3390/pharmaceutics13122175 (PMC8708875; doi:10.3390/pharmaceutics13122175)
Supplement: Supplementary file 1 [file pharmaceutics-13-02175-s001.zip]

Archive with 1 entries (1 files):
- pharmaceutics-1491448-supplementary.pdf
